# Supplementary material for: Food Additive Titanium Dioxide (E171) Increases Intracellular Labile Fe2+ Levels and Induces Oxidative Stress and Mitochondrial Dysfunction in H9c2 Cardiomyoblasts
Source: J Xenobiot. 2026 Jun 9;16(3):108. doi: 10.3390/jox16030108 (PMC13301620; doi:10.3390/jox16030108)
Supplement: Supplementary file 1 [file jox-16-00108-s001.zip]

Archive with 1 entries (1 files):
- jox-4306342-supplementary.pdf
